# Supplementary material for: The Role of Pharmacists in Counteracting Vaccine Hesitancy: Effectiveness of the 2019 Carnia Project in Improving Adherence to Influenza Vaccination among Target Population
Source: Vaccines (Basel). 2024 Mar 20;12(3):331. doi: 10.3390/vaccines12030331 (PMC10974853; doi:10.3390/vaccines12030331)
Supplement: Supplementary file 1 [file vaccines-12-00331-s001.zip]

Archive with 3 entries (3 files):
- Supplementary material S1_training.pdf
- Supplementary material S2_interview.pdf
- Supplementary material S3_intervention.pdf
